# Supplementary material for: Hemodynamic and Clinical Profiles of Pulmonary Arterial Hypertension Patients with GDF2 and BMPR2 Variants
Source: Int J Mol Sci. 2024 Feb 27;25(5):2734. doi: 10.3390/ijms25052734 (PMC10931624; doi:10.3390/ijms25052734)
Supplement: Supplementary file 1 [file ijms-25-02734-s001.zip]

Archive with 1 entries (1 files):
- ijms-2785520-supplementary.pdf
